# Supplementary material for: Prior event rate ratio adjustment produced estimates consistent with randomized trial: a diabetes case study
Source: J Clin Epidemiol. 2020 Jun;122:78–86. doi: 10.1016/j.jclinepi.2020.03.007 (PMC7262589; doi:10.1016/j.jclinepi.2020.03.007)
Supplement: Data Profile [file mmc1.xml]

<?xml version="1.0" encoding="UTF-8" standalone="no"?><data:data><datasets><author>l.r.rodgers@exeter.ac.uk</author><type>0</type><dataset><value>1</value><reason>The authors do not have permission to share data</reason><comments/></dataset></datasets></data:data>
